# Supplementary material for: Caffeic Acid, a Phenol Found in White Wine, Modulates Endothelial Nitric Oxide Production and Protects from Oxidative Stress-Associated Endothelial Cell Injury
Source: PLoS One. 2015 Apr 8;10(4):e0117530. doi: 10.1371/journal.pone.0117530 (PMC4390339; doi:10.1371/journal.pone.0117530)
Supplement: S1 Data — (XLS) [file pone.0117530.s001.xls]

## Sheet: Fig 1
Ach induced NO production by HUVECs.
Seconds	Controls			Ach			Tyr 100 nM			Tyr 1 µM			CAF 100 nM			CAF 1 µM
	Mean	SD		Mean	SD		Mean	SD		Mean	SD		Mean	SD		Mean	SD
5	3076.25	267.991		5875	830.512		6045	598.591		6074.67	512.852		6492.33	839.067		6458.67	762.406
10	3041.08	289.643		5612.5	884.521		5781.5	639.78		5797	560.144		6006.33	911.865		6519.17	810.217
15	2996.83	288.274		5333.33	873.01		5501.33	873.01		5509.83	620.501		5874.33	855.79		6503.5	815.699
20	2945	296.277		4986.67	482.155		5159.17	664.324		5248	602.314		5651.83	838.784		6399.33	798.68
25	2899.17	290.876		4823.83	522.819		4991.83	522.819		5016.33	618.553		5360.67	787.239		6134.33	885.223
30	2855.83	288.988		4595.17	494.595		4763.17	494.595		4792.83	608.133		5178.67	803.771		5903	963.952
35	2817.83	323.633		4392.67	580.314		4560.67	580.314		4591.83	609.238		5011.83	784.393		5785.5	934.191
40	2782.5	338.691		4235	605.979		4444.17	582.891		4449.83	652.15		4789	666.743		5523.83	855.991
45	2732.75	358.706		4038	543.046		4246	543.046		4280.83	661.253		4573.67	691.709		5349.83	814.573
50	2702.67	349.627		3856.5	541.701		4064.5	541.701		4114.33	678.925		4486.67	681.456		5263.5	803.219
55	2670	358.345		3731	548.92		3979	548.92		4051	628.49		4214.67	641.563		5160.33	762.816
60	2683.5	339.528		3590.83	562.872		3838.83	562.872		3909.17	624.693		4056.33	599.909		5056.17	753.373
90	2460.08	317.94		3329.17	470.286		3577.17	470.286		3646.17	549.412		3874.17	580.757		4796.33	761.766
120	2320.33	329.74		3185.17	475.015		3433.17	475.015		3504.67	627.086		3493.5	395.947		4499.5	681.853
150	2299.83	318.22		3076.17	485.427		3324.17	485.427		3394.67	645.375		3691.33	449.187		4200.83	659.501
180	2294.5	312.711		2930.5	489.044		3178.5	489.044		3300	577.408		3548.17	252.797		3749.67	635.841
P<0.05 CAF vs. controls or vs. Ach at all time points considered

## Sheet: Fig 2
NO-generated chemiluminescence by HUVECs incubated overnight with the Phenols
	Mean	SD
Controls	2868.33	145.659
L-Arg	4402	786.013
L-NAME	246.333	35.7584
TYR 100	2919.17	165.3
TYR 1 µM	3253.67	195.669
CAF 100 nM	3899.33	212.302
CAF 1 µM	4358.5	285.002
p<0.05 vs controls and L-NAME; p<0.05 vs CAF 100 nM; p<0.01 vs controls

## Sheet: Fig 3
DAF-2 DA detected fluorescence
	Mean	SD
Contr	40.1667	4.79236
L-Arg	100.167	10.2258		P<0.01 vs contr
L-NAME	25.1667	6.24233		P<0.01 vs L-Arg
TYR 100	111.5	6.05805
TYR 1 µM	120.167	6.21021		P<0.01 vs contr
CAF 100 nM	124.333	9.33095		P<0.01 vs contr
CAF 1 µM	135.333	9.89276		P<0.01 vs contr	P<0.05 vs CAF 1 µM

## Sheet: Fig 4
	Figure 4
	Ratio p-AKT/AKT
	Vehicle	Tyr	CAF
Mean	0.98	1.02	1.04
St. Dev.	0.08	0.05	0.05
	Ratio p-eNOS/eNOS
	Vehicle	Tyr	CAF
Mean	0.79	0.76	0.73
St. Dev.	0.05	0.08	0.09
Results from three single experiments
In figure 4 were depicted results from a single experiment

## Sheet: Fig 5
Superoxide production revealed by lucigenin enhanced chemiluminescence
in HUVECs incubated with the different phenols and stimulated with the calcium ionofore A23187
	Mean	SD
Controls	3525	579.191
A23187	23521.2	5644.3		P<0.001 vs contr
TYR 100	18753.8	4398.35		P<0.001 vs contr	p<0.01 vs A23187
TYR 1 µM	15986.8	3615.7		P<0.001 vs contr	p<0.01 vs A23187
CAF 100 nM	15684.3	3852.97		P<0.001 vs contr	p<0.01 vs A23187
CAF 1 µM	12321	2453.99		P<0.001 vs contr	p<0.01 vs A23187

## Sheet: Fig 6
	Fig. 6B
	Percentage of DAF-DA positive cells
					p < 0.05 Hypoxia vs. Normoxia; p < 0.05 Hypoxia + CAF 1μM vs. Hypoxia
	Normoxia	Hypoxia	Hypoxia + CAF 1 mM
Average	78.32	52.43	71.13
St. Dev.	1.43	1.75	2.65
	Percentage of DAF-DA positive cells
					p < 0.05 Uremic Toxins vs. Vehicle; p < 0.05 Uremic Toxins + CAF 1μM vs. Uremic Toxins
	Vehicle	Uremic Toxins	Uremic Toxins + CAF 1 mM
Average	81.15	60.11	74.13
St. Dev.	2.31	1.87	2.88

## Sheet: Fig 7
	Fig. 7B
	Percentage of ROS positive cells
					p < 0.05 Hypoxia vs. Normoxia; p < 0.05 Hypoxia + CAF 1μM vs. Hypoxia
	Normoxia	Hypoxia	Hypoxia + CAF 1 mM
Average	59.54	99.12	65.76
St. Dev.	2.12	0.61	2.45
	Percentage of ROS positive cells
					p < 0.05 Uremic Toxins vs. Vehicle; p < 0.05 Uremic Toxins + CAF 1μM vs. Uremic Toxins
	Vehicle	Uremic Toxins	Uremic Toxins + CAF 1 mM
Average	57.56	98.43	59.12
St. Dev.	2.34	0.72	3.21

## Sheet: Fig 8
	Fig. 8A
	Average O.D.
							p < 0.05 Hypoxia vs. Normoxia; p < 0.05 Hypoxia + CAF 100 nM, 1μM or 10μM vs. Hypoxia; p < 0.05 Hypoxia + CAF 1μM vs. Hypoxia
	Normoxia	Hypoxia	Hypoxia + CAF 100 nM	Hypoxia + CAF 1 mM	Hypoxia + CAF 10 mM
Average	0.302	0.146	0.212	0.269	0.283
St. Dev.	0.028	0.024	0.017	0.024	0.037
	Fig. 8B
	Nr. of apoptotic cells/field
							p < 0.05 Hypoxia vs. Normoxia; p < 0.05 Hypoxia + CAF 100 nM, 1μM or 10μM vs. Hypoxia; p < 0.05 Hypoxia + CAF 1μM vs. Hypoxia
	Normoxia	Hypoxia	Hypoxia + CAF 100 nM	Hypoxia + CAF 1 mM	Hypoxia + CAF 10 mM
Average	5.9	22.1	15.9	10.5	7.6
St. Dev.	2.3	2.6	2.8	3.1	3.2
	Fig. 8D
	Nr. Of Adherent PBMCs/field
							p < 0.05 Hypoxia vs. Normoxia; p < 0.05 Hypoxia + CAF 1μM vs. Hypoxia
	Normoxia	Hypoxia	Hypoxia + CAF 1 mM
Average	22.3	46.4	24.9
St. Dev.	5.6	7.2	4.8
	Fig. 8E
	Nr. Of capillary-like structures/field
							p < 0.05 Hypoxia vs. Normoxia; p < 0.05 Hypoxia + CAF 1μM vs. Hypoxia
	Normoxia	Hypoxia	Hypoxia + CAF 1 mM
Average	15.9	3.9	13.1
St. Dev.	3.2	1.9	4.1

## Sheet: Fig 10
	Fig. 10A
	Average O.D.
							p < 0.05 Uremic Toxins vs. Vehicle; p < 0.05 Uremic Toxins + CAF 100 nM, 1μM or 10μM vs. Uremic Toxins; p < 0.05 Uremic Toxins + CAF 1μM vs. Uremic Toxins
	Vehicle	Uremic Toxins	Uremic Toxins + CAF 100 nM	Uremic Toxins + CAF 1 mM	Uremic Toxins + CAF 10 mM
Average	0.265	0.111	0.164	0.206	0.232
St. Dev.	0.021	0.017	0.014	0.015	0.024
	Fig. 10B
	Nr. of apoptotic cells/field
							p < 0.05 Uremic Toxins vs. Vehicle; p < 0.05 Uremic Toxins + CAF 100 nM, 1μM or 10μM vs. Uremic Toxins; p < 0.05 Uremic Toxins + CAF 1μM vs. Uremic Toxins
	Vehicle	Uremic Toxins	Uremic Toxins + CAF 100 nM	Uremic Toxins + CAF 1 mM	Uremic Toxins + CAF 10 mM
Average	3.8	17.2	11.3	7.6	3.7
St. Dev.	1.3	2.4	2.1	1.6	2.2
	Fig. 10D
	Nr. Of Adherent PBMCs/field
							p < 0.05 Uremic Toxins vs. Vehicle; p < 0.05 Uremic Toxins + CAF 1μM vs. Uremic Toxins
	Vehicle	Uremic Toxins	Uremic Toxins + CAF 1 mM
Average	14.2	49.8	20.4
St. Dev.	4.1	7.3	4
	Fig. 10E
	Nr. Of capillary-like structures/field
							p < 0.05 Uremic Toxins vs. Vehicle; p < 0.05 Uremic Toxins + CAF 1μM vs. Uremic Toxins
	Vehicle	Uremic Toxins	Uremic Toxins + CAF 1 mM
Average	14.3	5.5	14.7
St. Dev.	1.6	2.1	1.8

## Sheet: Fig 11
	Fig. 11B
	Nr. Of Apoptotic Cells/ Field						p<0.05 IRI vs. SHAM; p<0.05 IRI + CAF vs. IRI
		SHAM	IRI	IRI + CAF
	Average	0.6	56.8	10.8
	St. Dev.	0.7	11.3	3.1
	Fig. 11C
	Nr. OF Infiltrating Granulocytes/Field						p<0.05 IRI vs. SHAM; p<0.05 IRI + CAF vs. IRI
		SHAM	IRI	IRI + CAF
	Average	0.5	13.2	3
	St. Dev.	0.6	2.1	1.1

[truncated: 1 more sheets: Table 1]
